# Supplementary material for: Characterization of small extracellular vesicles from ovarian cancer patients and pre-diagnostic patient samples: Evidence from the Danish blood donor study
Source: PLoS One. 2025 May 15;20(5):e0323529. doi: 10.1371/journal.pone.0323529 (PMC12080785; doi:10.1371/journal.pone.0323529)
Supplement: S3 Table — (XLSX) [file pone.0323529.s003.xlsx]

## Sheet: Sheet1
MicroRNA		Log(2) Fold Change	T-test P-value	-Log(10) P-value (un adjusted)	Bonferroni adj. P-values	BH critical value	Benjamini-Hochberg adjusted P-Values
hsa-miR-193b-002367		7.30373			NA
hsa-miR-520b-001116		1.34574			NA
hsa-miR-223-002295		0.800888			NA
hsa-miR-140-3p-002234		-1.02152	0.0127496	1.8945	>0.05	0.000877193	>0.05
hsa-miR-21-000397		1.31455	0.0176099	1.75424	>0.05	0.00175439	>0.05
hsa-miR-92a-000431		0.875544	0.0359044	1.44485	>0.05	0.00263158	>0.05
mmu-miR-140-001187		-0.892061	0.0421691	1.37501	>0.05	0.00438596	>0.05
hsa-miR-548a-001538		1.43072	0.0695382	1.15778	>0.05	0.00526316	>0.05
hsa-miR-106b-000442		0.947714	0.0775762	1.11027	>0.05	0.00614035	>0.05
hsa-miR-146b-001097		1.13276	0.0909232	1.04133	>0.05	0.00701754	>0.05
hsa-miR-17-002308		0.617676	0.11058	0.956325	>0.05	0.00789474	>0.05
hsa-miR-150-000473		-0.840221	0.125045	0.902933	>0.05	0.00877193	>0.05
hsa-miR-106a-002169		0.557972	0.127426	0.894743	>0.05	0.00964912	>0.05
hsa-let-7e-002406		1.14963	0.152846	0.815747	>0.05	0.0149123	>0.05
hsa-miR-19a-000395		-0.998974	0.157944	0.801498	>0.05	0.0122807	>0.05
hsa-miR-20b-001014		2.59539	0.258094	0.588223	>0.05	0.0105263	>0.05
hsa-miR-342-3p-002260		-0.493554	0.26436	0.577803	>0.05	0.0131579	>0.05
hsa-miR-376c-002122		3.03291	0.268844	0.570499	>0.05	0.0140351	>0.05
hsa-miR-374-000563		-0.562244	0.288414	0.539984	>0.05	0.0157895	>0.05
hsa-miR-133a-002246		-0.805967	0.295011	0.530161	>0.05	0.0114035	>0.05
hsa-miR-142-3p-000464		0.552345	0.296808	0.527525	>0.05	0.0166667	>0.05
hsa-miR-19b-000396		0.790635	0.301058	0.521349	>0.05	0.00350877	>0.05
hsa-miR-425-5p-001516		0.43858	0.311668	0.506308	>0.05	0.0184211	>0.05
hsa-miR-30c-000419		0.577117	0.325129	0.487944	>0.05	0.0201754	>0.05
hsa-miR-24-000402		0.662991	0.361124	0.442343	>0.05	0.0175439	>0.05
hsa-let-7d-002283		-0.435414	0.370358	0.431378	>0.05	0.0192982	>0.05
hsa-miR-450b-5p-002207		-1.82384	0.37066	0.431025	>0.05	0.0210526	>0.05
hsa-miR-29c-000587		0.73195	0.408426	0.388886	>0.05	0.0236842	>0.05
hsa-miR-485-3p-001277		-0.453791	0.410203	0.387001	>0.05	0.0219298	>0.05
mmu-miR-451-001141		0.532733	0.413495	0.38353	>0.05	0.022807	>0.05
hsa-miR-484-001821		0.473225	0.430409	0.366119	>0.05	0.0254386	>0.05
hsa-miR-660-001515		1.0238	0.432988	0.363524	>0.05	0.0245614	>0.05
hsa-miR-27a-000408		0.309905	0.507022	0.294973	>0.05	0.027193	>0.05
hsa-miR-486-001278		0.158127	0.53486	0.27176	>0.05	0.0263158	>0.05
hsa-miR-195-000494		-0.443238	0.537646	0.269503	>0.05	0.0280702	>0.05
U6 snR-001973		-0.385519	0.538995	0.268415	>0.05	0.0289474	>0.05
hsa-miR-328-000543		0.364602	0.559707	0.252039	>0.05	0.0298246	>0.05
hsa-miR-203-000507		0.710193	0.561635	0.250546	>0.05	0.0307018	>0.05
hsa-miR-590-5p-001984		0.351977	0.566762	0.246599	>0.05	0.0324561	>0.05
hsa-miR-26b-000407		-0.313029	0.575286	0.240117	>0.05	0.0333333	>0.05
RNU48-001006		-0.325616	0.5827	0.234555	>0.05	0.0342105	>0.05
hsa-miR-16-000391		-0.375168	0.605804	0.217668	>0.05	0.0315789	>0.05
hsa-miR-331-000545		0.266945	0.696737	0.156931	>0.05	0.0350877	>0.05
U6 snR-001973		-0.223308	0.707246	0.150429	>0.05	0.0368421	>0.05
hsa-miR-20a-000580		-0.213533	0.741466	0.129909	>0.05	0.0377193	>0.05
hsa-miR-122-002245		-0.196838	0.780699	0.107517	>0.05	0.0385965	>0.05
hsa-miR-28-3p-002446		0.128081	0.809207	0.0919404	>0.05	0.0394737	>0.05
mmu-miR-93-001090		0.137616	0.813026	0.0898957	>0.05	0.0403509	>0.05
hsa-miR-29a-002112		-0.183297	0.821839	0.0852132	>0.05	0.0359649	>0.05
hsa-miR-574-3p-002349		-0.172257	0.822408	0.0849125	>0.05	0.0412281	>0.05
hsa-miR-197-000497		-0.124329	0.833028	0.0793404	>0.05	0.0421053	>0.05
hsa-miR-26a-000405		0.114477	0.851739	0.0696936	>0.05	0.0429825	>0.05
hsa-miR-146a-000468		0.133473	0.856893	0.0670733	>0.05	0.0438596	>0.05
mmu-miR-134-001186		-0.118505	0.85902	0.0659968	>0.05	0.0464912	>0.05
U6 snR-001973		-0.0859942	0.884397	0.0533529	>0.05	0.045614	>0.05
hsa-let-7b-002619		-0.111555	0.912551	0.0397427	>0.05	0.0447368	>0.05
U6 snR-001973		-0.0642343	0.916212	0.038004	>0.05	0.0473684	>0.05
hsa-miR-30b-000602		0.0638421	0.916906	0.0376753	>0.05	0.0482456	>0.05
hsa-miR-126-002228		-0.0673704	0.928713	0.0321185	>0.05	0.0491228	>0.05
hsa-miR-518d-001159		-0.021627	0.9647	0.0156076	>0.05	0.05	>0.05
